# Supplementary material for: The Activity of Phytotherapic Extracts Combined in a Unique Formulation Alleviates Oxidative Stress and Protects Mitochondria Against Atorvastatin-Induced Cardiomyopathy
Source: Int J Mol Sci. 2025 May 20;26(10):4917. doi: 10.3390/ijms26104917 (PMC12112680; doi:10.3390/ijms26104917)
Supplement: Supplementary file 1 [file ijms-26-04917-s001.zip]

Archive with 4 entries (4 files):
- ijms-3598179-supplementary/S1_File. ST Harpagophytum procumbens extract.pdf
- ijms-3598179-supplementary/S2_File. ST Bromelain.pdf
- ijms-3598179-supplementary/S3_File. ST Boswellia carterii.pdf
- ijms-3598179-supplementary/S4_File. ST Curcuma longa.pdf
